# Supplementary material for: Geno-pheno characterization of crop rhizospheres: an integrated Raman spectroscopy and microbiome approach in conventional and organic agriculture
Source: Front Microbiol. 2025 Nov 28;16:1721013. doi: 10.3389/fmicb.2025.1721013 (PMC12698637; doi:10.3389/fmicb.2025.1721013)
Supplement: Supplementary file 2 [file Table_2.xlsx]

## Sheet: Supplementary Table 1
Supplementary Table 1. Results of ALDEx2 differential abundance analysis at the phylum level, comparing rhizosphere microbiomes from conventionally and organically grown plants. Statistical significance was assessed using a generalized linear model (GLM) incorporating multiple factors, with p-values adjusted via the Benjamini-Hochberg (BH) method.
Phylum	Generalized Linear Model raw p-value	GLM p-value adjusted using BH method
Chlamydiota	0.318681	0.387308
Firmicutes	5.06311e-07	2.33425e-06
Cyanobacteria	0.373644	0.438046
Nitrospirota	0.173741	0.238197
Elusimicrobiota	0.343185	0.405288
Proteobacteria	0.202747	0.281717
Actinobacteriota	5.16954e-14	1.65425e-12
Eremiobacterota	0.32674	0.397382
Patescibacteria	0.148265	0.206561
Desulfobacterota	0.00110711	0.00296241
Planctomycetota	0.183479	0.256596
Omnitrophota	0.387954	0.454851
Bacteroidota	3.33328e-06	1.25086e-05
Acidobacteriota	0.000762209	0.00217478
Gemmatimonadota	3.31169e-06	1.33607e-05
Bdellovibrionota	0.396853	0.459494
Thermoproteota	0.143663	0.218466
Myxococcota	0.0107706	0.0237197
FCPU426	0.31709	0.379369
Thermoplasmatota	0.29905	0.365737
Dependentiae	0.361988	0.422819
Eisenbacteria	0.00205599	0.00532836
Methylomirabilota	0.00100224	0.00251774
CSP1-3	0.325541	0.388348
Chloroflexota	0.454102	0.533384
Verrucomicrobiota	5.58365e-07	2.21661e-06
Fibrobacterota	0.394429	0.455656
Krumholzibacteriota	0.361836	0.425918
Armatimonadota	0.331366	0.397131
Dormibacterota	0.33819	0.40387

## Sheet: Supplementary Table 2
Supplementary Table 2. SparCC-derived co-abundance interactions within the hub network of rhizomicrobiomes in conventional agricultural systems, highlighting microbial associations based on correlation strength and statistical significance. Each interaction is defined by a source and target species, representing microbial taxa linked through co-abundance relationships. The table reports SparCC co…
Source species	Target species	SparCC correlation coefficient	p value
Genus:Palsa-739	Family:Gemmatimonadaceae	0.655983	1e-09
Class:RBG-16-71-46	Order:Bacillales	0.572505	1e-09
Genus:Rudaea	Genus:CF-154	0.556175	1e-09
Family:Steroidobacteraceae	Family:Polyangiaceae	0.546975	1e-09
Genus:Mesorhizobium	Genus:VAYN01	0.525439	1e-09
Genus:Rudaea	Genus:Ginsengibacter	0.520817	1e-09
Genus:Palsa-739	Genus:Gemmatimonas	0.520561	1e-09
Genus:Gemmatimonas	Family:Chthoniobacteraceae	0.519384	1e-09
Genus:Palsa-739	Family:Chthoniobacteraceae	0.516447	1e-09
Order:Bacillales	Genus:JAABRT01	0.511402	1e-09
Order:Bacillales	Order:Pedosphaerales	0.508882	1e-09
Family:Steroidobacteraceae	Genus:Gemmatimonas	0.505904	1e-09
Family:Chthoniobacteraceae	Genus:AG11	0.485706	1e-09
Genus:JABFSM01	Family:Gemmatimonadaceae	0.472516	0.0025
Family:Steroidobacteraceae	Genus:Palsa-739	0.465013	1e-09
Genus:Palsa-739	Genus:AG11	0.462361	1e-09
Class:RBG-16-71-46	Genus:JAABRT01	0.460944	1e-09
Genus:Ginsengibacter	Genus:Palsa-1233	0.452992	1e-09
Genus:Palsa-739	Genus:SCN-70-22	0.451607	0.0025
Genus:Gemmatimonas	Family:Gemmatimonadaceae	0.440639	0.005
Family:Gemmatimonadaceae	Genus:SCN-70-22	0.439395	1e-09
Order:Pyrinomonadales	Family:Polyangiaceae	0.43579	1e-09
Genus:JABFSM01	Genus:Palsa-739	0.435461	1e-09
Genus:Rudaea	Family:Gemmatimonadaceae	0.426303	1e-09
Family:Steroidobacteraceae	Genus:VAYN01	0.422314	1e-09
Family:SbA1	Genus:Dokdonella	0.415968	1e-09
Class:RBG-16-71-46	Genus:Variibacter	0.415341	0.005
Family:Gemmatimonadaceae	Genus:Usitatibacter	0.414127	1e-09
Genus:Rudaea	Genus:Gemmatimonas	0.412579	0.0025
Genus:Palsa-739	Family:Chitinophagaceae	0.410722	0.005
Genus:Ginsengibacter	Genus:UTBCD1	0.408749	1e-09
Genus:Palsa-187	Order:Bacillales	0.408349	1e-09
Order:Pedosphaerales	Genus:JAABRT01	0.408174	1e-09
Genus:Rudaea	Order:Pedosphaerales	0.406205	1e-09
Order:Bacillales	Genus:Variibacter	0.405505	1e-09
Order:Bacillales	Genus:Ginsengibacter	0.404739	1e-09
Order:Pedosphaerales	Genus:VAYN01	0.398985	1e-09
Genus:Palsa-739	Family:Polyangiaceae	0.395676	0.0025
Family:SbA1	Order:Thermomicrobiales	0.394247	1e-09
Genus:VAYN01	Family:Polyangiaceae	0.390019	1e-09
Family:SbA1	Class:RBG-16-71-46	0.389984	0.0025
Order:Pedosphaerales	Genus:CF-154	0.388979	1e-09
Order:Thermomicrobiales	Genus:Dokdonella	0.387383	1e-09
Genus:Rudaea	Genus:Palsa-739	0.387238	0.0025
Order:Pyrinomonadales	Family:Steroidobacteraceae	0.386121	1e-09
Class:Polyangia	Genus:UBA2421	0.385761	1e-09
Genus:Gemmatimonas	Family:Polyangiaceae	0.382718	0.0025
Genus:Puia	Genus:Dokdonella	0.382437	0.0025
Genus:JABFSM01	Genus:SCN-70-22	0.381846	1e-09
Family:Gemmatimonadaceae	Family:Chitinophagaceae	0.38159	1e-09
Genus:Anatilimnocola	Genus:Variibacter	0.380741	1e-09
Genus:Ginsengibacter	Genus:CF-154	0.380263	1e-09
Genus:AG11	Genus:Ginsengibacter	0.379711	1e-09
Family:Steroidobacteraceae	Family:Chthoniobacteraceae	0.378466	1e-09
Genus:Rudaea	Genus:Dokdonella	0.376453	1e-09
Class:RBG-16-71-46	Genus:UTBCD1	0.37631	0.0025
Genus:JABFSM01	Family:Chthoniobacteraceae	0.375868	1e-09
Class:RBG-16-71-46	Order:Pedosphaerales	0.375391	0.0025
Order:Bacillales	Genus:UTBCD1	0.37311	1e-09
Family:Steroidobacteraceae	Family:Gemmatimonadaceae	0.371301	1e-09
Genus:Paraburkholderia	Genus:KBS-96	0.369757	1e-09
Genus:Mesorhizobium	Genus:Nitrososphaera	0.368009	1e-09
Genus:AG11	Genus:JAABRT01	0.368	1e-09
Genus:Gemmatimonas	Genus:UBA2421	0.367709	0.01
Genus:Palsa-187	Class:RBG-16-71-46	0.367692	0.005
Genus:Dictyobacter	Genus:Paraburkholderia	0.364844	0.0025
Genus:Palsa-187	Family:SbA1	0.362078	0.0025
Genus:Piscinibacter	Genus:Ginsengibacter	0.36175	0.005
Genus:Dictyobacter	Genus:F1-60-MAGs149	0.360872	1e-09
Genus:Sphingomicrobium	Genus:KBS-96	0.355877	0.005
Genus:Dictyobacter	Genus:UBA2421	0.355411	0.0025
Family:SbA1	Genus:Ginsengibacter	0.353528	0.0025
Genus:JAABRT01	Genus:UTBCD1	0.353421	1e-09
Genus:Palsa-187	Genus:Dictyobacter	0.351524	1e-09
Genus:Palsa-89	Genus:Anatilimnocola	0.351035	0.0075
Genus:Paraburkholderia	Class:Bacilli	0.350554	0.01
Family:Acetobacteraceae	Genus:CF-154	0.349331	0.0025
Genus:Palsa-89	Order:Pedosphaerales	0.344829	0.0025
Family:Chthoniobacteraceae	Family:Gemmatimonadaceae	0.344613	0.0075
Genus:Rudaea	Family:Steroidobacteraceae	0.343909	1e-09
Family:Steroidobacteraceae	Genus:Mesorhizobium	0.343453	0.0075
Family:Gemmatimonadaceae	Family:Polyangiaceae	0.343207	0.01
Genus:JABFSM01	Genus:Gemmatimonas	0.341801	0.005
Genus:Palsa-739	Genus:Ginsengibacter	0.341567	0.0025
Family:Bryobacteraceae	Genus:Palsa-872	0.341514	0.01
Order:Thermomicrobiales	Genus:Palsa-1233	0.341225	0.0075
Family:SbA1	Genus:RBG-16-71-46	0.340302	0.0075
Family:Chthoniobacteraceae	Family:Polyangiaceae	0.339762	0.01
Genus:Nitrosotalea	Genus:Puia	0.338256	0.0025
Genus:Palsa-1233	Genus:CF-154	0.338088	0.0025
Genus:Usitatibacter	Genus:Ginsengibacter	0.335933	0.0075
Genus:Mesorhizobium	Order:Pedosphaerales	0.335599	0.0025
Genus:Palsa-187	Genus:Ginsengibacter	0.335228	0.0025
Genus:Nitrosotalea	Genus:Chitinophaga	0.334347	1e-09
Family:Gemmatimonadaceae	Genus:AG11	0.334253	1e-09
Order:Pyrinomonadales	Genus:KBS-96	0.334053	0.0125
Genus:Nitrosotalea	Genus:Dokdonella	0.333089	0.0025
Class:RBG-16-71-46	Genus:Ginsengibacter	0.330388	0.005
Order:Pedosphaerales	Class:Bacilli	0.32973	0.0075
Family:UBA7541	Family:SbA1	0.329347	0.0025
Order:Bacillales	Genus:VAYN01	0.328851	0.0025
Genus:UBA2421	Genus:Baekduia	0.328093	1e-09
Genus:Pseudomonas	Family:Bryobacteraceae	0.328072	0.005
Order:Pyrinomonadales	Family:SbA1	0.324934	0.005
Genus:Rudaea	Genus:AG11	0.324334	0.005
Genus:Mizugakiibacter	Family:Nocardioidaceae	0.324068	0.0125
Genus:Rudaea	Order:Thermomicrobiales	0.323305	0.005
Order:Pedosphaerales	Genus:Ginsengibacter	0.32298	0.0075
Genus:Palsa-739	Genus:VAYN01	0.322104	0.005
Genus:Rudaea	Genus:Palsa-1233	0.320721	0.0025
Genus:Dictyobacter	Genus:Nitrosotalea	0.32062	0.0025
Genus:UBA2421	Class:Bacilli	0.320205	1e-09
Family:Steroidobacteraceae	Genus:RBG-16-71-46	0.319659	0.01
Genus:Pseudomonas	Genus:F1-60-MAGs149	0.319496	0.0075
Genus:Dictyobacter	Order:Bacillales	0.318551	0.005
Family:Steroidobacteraceae	Genus:UBA2421	0.318423	1e-09
Genus:Bradyrhizobium	Genus:Dokdonella	0.317186	0.005
Order:Pyrinomonadales	Genus:Gemmatimonas	0.316854	0.005
Genus:Anatilimnocola	Order:Pedosphaerales	0.31568	0.0075
Genus:Solibacter	Genus:Palsa-872	0.315462	0.0025
Genus:Rudaea	Family:Acetobacteraceae	0.313927	0.0125
Genus:Pseudomonas	Genus:UBA10452	0.313768	0.005
Family:Gemmatimonadaceae	Genus:CF-154	0.31283	0.005
Genus:Pseudomonas	Genus:Paraburkholderia	0.312745	0.0125
Genus:Palsa-89	Class:Bacilli	0.312659	0.0025
Genus:Pseudomonas	Genus:Palsa-872	0.31263	0.0075
Genus:Paraburkholderia	Genus:Palsa-872	0.312561	0.0075
Family:Bryobacteraceae	Genus:UBA10452	0.312095	0.0075
Genus:Rudaea	Order:Bacillales	0.312094	0.01
Family:Bacillaceae	Order:Pedosphaerales	0.310976	0.0125
Genus:Pseudomonas	Family:Peptostreptococcaceae	0.310413	0.01
Family:UBA7541	Genus:KBS-96	0.310136	0.0075
Genus:Gemmatimonas	Genus:JAABRT01	0.309225	0.0075
Genus:Palsa-187	Genus:KBS-96	0.308839	0.005
Genus:Anatilimnocola	Genus:Baekduia	0.308096	0.01
Genus:Piscinibacter	Genus:UTBCD1	0.307967	0.0025
Genus:Solibacter	Genus:Paraburkholderia	0.307845	0.005
Genus:Solibacter	Genus:Pseudomonas	0.30759	0.0025
Genus:Nitrosotalea	Genus:F1-60-MAGs149	0.307499	0.0025
Genus:F1-60-MAGs149	Genus:Palsa-872	0.307383	0.0175
Family:SbA1	Order:Bacillales	0.307139	0.0075
Family:Gemmatimonadaceae	Genus:Ginsengibacter	0.307117	0.005
Family:Chitinophagaceae	Genus:SCN-70-22	0.306081	0.01
Genus:Usitatibacter	Family:Polyangiaceae	0.306053	0.01
Genus:Solibacter	Family:Bryobacteraceae	0.305963	0.01
Order:Pyrinomonadales	Genus:UBA2421	0.30559	0.0075
Genus:Baekduia	Genus:JAABRT01	0.304768	0.0075
Genus:Gemmatimonas	Genus:Ginsengibacter	0.304264	0.01
Genus:Solibacter	Genus:UBA10452	0.303472	1e-09
Family:Bryobacteraceae	Family:Peptostreptococcaceae	0.303128	0.005
Order:Pyrinomonadales	Order:Thermomicrobiales	0.302982	0.0075
Genus:Dictyobacter	Genus:KBS-96	0.302407	0.01
Family:Bryobacteraceae	Genus:Paraburkholderia	0.300542	0.015
Genus:AG11	Genus:UTBCD1	0.300144	0.0075
Genus:Bradyrhizobium	Genus:Puia	0.299827	0.0125
Genus:Gemmatimonas	Genus:CF-154	0.299488	0.0025
Genus:WYBW01	Genus:Hypericibacter	0.299356	0.005
Genus:Gemmatimonas	Genus:Sphingomicrobium	0.298047	0.01
Genus:Palsa-872	Family:Peptostreptococcaceae	0.297371	0.005
Genus:Palsa-739	Genus:JAABRT01	0.296106	0.01
Genus:WYBW01	Genus:Panacibacter	0.29581	0.01
Genus:Palsa-89	Genus:UTBCD1	0.295647	0.0225
Genus:Clostridioides	Genus:Palsa-872	0.29473	0.0075
Genus:Clostridioides	Family:Bryobacteraceae	0.294235	0.01
Family:Polyangiaceae	Genus:SCN-70-22	0.293667	0.0075
Genus:UBA10452	Genus:F1-60-MAGs149	0.293449	0.005
Class:RBG-16-71-46	Genus:RBG-16-71-46	0.292203	0.005
Genus:Bradyrhizobium	Class:Polyangia	0.292012	0.0225
Genus:Dictyobacter	Class:Bacilli	0.291703	0.0175
Family:SbA1	Genus:CF-154	0.29106	0.01
Genus:Mizugakiibacter	Genus:Chitinophaga	0.290633	0.0075
Genus:Palsa-89	Genus:Variibacter	0.290343	0.0075
Family:Steroidobacteraceae	Order:Bacillales	0.290242	0.015
Genus:Solibacter	Family:Peptostreptococcaceae	0.288696	0.0075
Family:Bacillaceae	Order:Bacillales	0.288615	0.0075
Genus:UBA10452	Genus:Palsa-872	0.287713	0.0125
Genus:Baekduia	Genus:VAYN01	0.287399	0.02
Genus:UBA2421	Genus:JAABRT01	0.286896	0.005
Family:Bryobacteraceae	Genus:F1-60-MAGs149	0.285933	0.01
Class:Limnocylindria	Family:Bryobacteraceae	0.285829	0.015
Family:Steroidobacteraceae	Genus:Dictyobacter	0.284528	0.0075
Genus:Paraburkholderia	Genus:F1-60-MAGs149	0.283876	0.0125
Genus:Gemmatimonas	Genus:VAYN01	0.283684	0.0075
Genus:Palsa-89	Order:Bacillales	0.283618	0.01
Genus:Rudaea	Family:Polyangiaceae	0.283545	0.0125
Family:Paenibacillaceae	Genus:Hypericibacter	0.283523	0.005
Genus:UBA2421	Order:Pedosphaerales	0.283174	0.0075
Genus:Gemmatimonas	Genus:RBG-16-71-46	0.282936	0.005
Class:Limnocylindria	Genus:Pseudomonas	0.282801	0.0075
Genus:Palsa-89	Family:Bacillaceae	0.282752	0.01
Genus:Nitrososphaera	Family:Polyangiaceae	0.282399	0.015
Genus:WYBW01	Family:Paenibacillaceae	0.282258	0.015
Genus:Dictyobacter	Class:RBG-16-71-46	0.282045	0.01
Genus:Sphingomicrobium	Genus:Paraburkholderia	0.281454	0.0025
Genus:Pseudomonas	Genus:Clostridioides	0.281074	0.0175
Genus:Ginsengibacter	Genus:JAABRT01	0.280945	0.0075
Genus:Rudaea	Genus:JAABRT01	0.280633	0.01
Genus:Mesorhizobium	Family:Polyangiaceae	0.280627	0.015
Genus:Bradyrhizobium	Genus:VBDM01	0.279831	0.01
Genus:JABFSM01	Family:Polyangiaceae	0.279178	0.0175
Class:Limnocylindria	Genus:UBA10452	0.278704	0.0175
Genus:Palsa-89	Class:RBG-16-71-46	0.278584	0.015
Genus:VAYN01	Genus:SCN-70-22	0.277042	0.005
Genus:F1-60-MAGs149	Family:Peptostreptococcaceae	0.276963	0.0175
Order:Bacillales	Genus:Usitatibacter	0.27541	0.01
Class:Bacilli	Genus:KBS-96	0.273975	0.0125
Order:Bacillales	Class:Bacilli	0.27349	0.0025
Genus:Piscinibacter	Order:Thermomicrobiales	0.273439	0.0175
Genus:UBA10452	Family:Peptostreptococcaceae	0.273331	0.0175
Genus:UBA2421	Genus:F1-60-MAGs149	0.273123	0.0175
Family:Bryobacteraceae	Family:Dermatophilaceae	0.273045	0.0225
Genus:Rudaea	Genus:Anatilimnocola	0.272747	0.0075
Class:Limnocylindria	Genus:Palsa-872	0.272455	0.0075
Genus:Nitrososphaera	Genus:VAYN01	0.272272	0.0125
Genus:RBG-16-71-46	Genus:UTBCD1	0.271578	0.01
Family:Gemmatimonadaceae	Genus:UBA2421	0.271128	0.015
Order:Pyrinomonadales	Genus:Ginsengibacter	0.270612	0.015
Genus:Solibacter	Genus:F1-60-MAGs149	0.269591	0.02
Genus:Rudaea	Family:SbA1	0.269303	0.005
Genus:Mesorhizobium	Genus:JAABRT01	0.268538	0.0275
Order:Thermomicrobiales	Genus:CF-154	0.268204	0.015
Genus:UBA10452	Genus:Paraburkholderia	0.267912	0.0125
Genus:Dokdonella	Genus:CF-154	0.267759	0.005
Genus:JAABRT01	Genus:CF-154	0.267632	0.005
Genus:WYBW01	Order:Thermomicrobiales	0.267604	0.005
Genus:Panacibacter	Genus:Hypericibacter	0.267374	0.015
Order:Pyrinomonadales	Genus:VAYN01	0.267271	0.0225
Genus:UBA2421	Genus:Puia	0.266962	0.0075
Genus:Mesorhizobium	Genus:Gemmatimonas	0.266801	0.015
Genus:VAYN01	Genus:JAABRT01	0.266237	0.0175
Genus:Rudaea	Genus:UBA2421	0.265785	0.025
Family:Steroidobacteraceae	Genus:JABFSM01	0.265376	0.0125
Genus:Clostridioides	Genus:Paraburkholderia	0.265321	0.03
Order:Bacillales	Genus:CF-154	0.264614	0.0325
Genus:Palsa-187	Genus:JAABRT01	0.264459	0.03
Family:SbA1	Genus:JAABRT01	0.264092	0.0225
Genus:Gemmatimonas	Genus:Dictyobacter	0.263596	0.015
Genus:WYBW01	Order:Pedosphaerales	0.262899	0.0125
Genus:WYBW01	Genus:Dokdonella	0.262818	0.0175
Genus:WYBW01	Family:UBA2386	0.262688	0.0175
Class:Polyangia	Genus:Nitrosotalea	0.262268	0.01
Order:Pyrinomonadales	Genus:Palsa-739	0.262196	0.015
Genus:AG11	Genus:CF-154	0.261753	0.015
Family:Bacillaceae	Class:Bacilli	0.261478	0.0175
Order:Thermomicrobiales	Genus:Hypericibacter	0.261151	0.0225
Order:Pyrinomonadales	Genus:Palsa-1233	0.260148	0.0225
Family:SbA1	Genus:Piscinibacter	0.25919	0.0275
Genus:Clostridioides	Genus:F1-60-MAGs149	0.258414	0.035
Genus:Palsa-187	Genus:UTBCD1	0.258306	0.0175
Genus:JAABRT01	Genus:RBG-16-71-46	0.257889	0.02
Genus:Palsa-739	Genus:CF-154	0.257878	0.015
Genus:Rudaea	Genus:KBS-96	0.257728	0.025
Family:Dermatophilaceae	Genus:Palsa-872	0.257571	0.0275
Order:Thermomicrobiales	Family:Paenibacillaceae	0.257483	0.0175
Class:Limnocylindria	Genus:Solibacter	0.257067	0.015
Genus:WYBW01	Genus:Puia	0.256691	0.02
Genus:Bradyrhizobium	Genus:Nitrosotalea	0.256583	0.025
Genus:Solibacter	Genus:Clostridioides	0.256458	0.0175
Class:Limnocylindria	Genus:F1-60-MAGs149	0.256232	0.0175
Genus:Ginsengibacter	Genus:RBG-16-71-46	0.256028	0.035
Class:Limnocylindria	Family:Peptostreptococcaceae	0.255753	0.015
Genus:Palsa-187	Genus:Variibacter	0.254333	0.02
Family:Bacillaceae	Class:RBG-16-71-46	0.254282	0.0175
Genus:Chthonomonas	Genus:CF-154	0.254171	0.0225
Family:UBA7541	Genus:Dokdonella	0.25373	0.02
Genus:Anatilimnocola	Order:Bacillales	0.253723	0.0175
Family:Chthoniobacteraceae	Genus:UTBCD1	0.25363	0.0175
Family:Steroidobacteraceae	Genus:Usitatibacter	0.253463	0.015
Genus:Palsa-739	Genus:UBA2421	0.253156	0.025
Genus:RBG-16-71-46	Family:Polyangiaceae	0.252997	0.0175
Genus:Palsa-187	Genus:Palsa-872	0.252936	0.0225
Genus:VBDM01	Genus:AG11	0.252478	0.015
Order:Pedosphaerales	Genus:Baekduia	0.252388	0.015
Class:Polyangia	Genus:Puia	0.252374	0.025
Genus:Rudaea	Genus:Baekduia	0.2523	0.0175
Genus:Anatilimnocola	Class:RBG-16-71-46	0.251378	0.015
Family:Paenibacillaceae	Genus:Dokdonella	0.251083	0.025
Class:Limnocylindria	Genus:Paraburkholderia	0.250719	0.0125
Genus:Paraburkholderia	Family:Peptostreptococcaceae	0.250602	0.03
Genus:Rudaea	Genus:Usitatibacter	0.250584	0.0175
Genus:Mesorhizobium	Order:Bacillales	0.250123	0.0125
Genus:SCN-70-22	Genus:Palsa-1233	0.249946	0.0175
Family:SbA1	Genus:WYBW01	0.248411	0.0225
Genus:Bradyrhizobium	Genus:Baekduia	0.248002	0.0125
Genus:Paraburkholderia	Genus:UBA2421	0.247717	0.0325
Family:Dermatophilaceae	Genus:UBA10452	0.24731	0.0375
Genus:Palsa-187	Genus:Pseudomonas	0.247287	0.0325
Order:Pedosphaerales	Genus:Variibacter	0.247178	0.03
Genus:Gemmatimonas	Order:Bacillales	0.246984	0.025
Genus:Pseudomonas	Family:Dermatophilaceae	0.246938	0.0175
Genus:Clostridioides	Genus:UBA10452	0.245827	0.02
Genus:UBA2421	Genus:Dokdonella	0.2454	0.0275
Order:Pedosphaerales	Genus:UTBCD1	0.244716	0.0175
Genus:Nitrosotalea	Genus:UBA2421	0.244439	0.02
Genus:Puia	Family:Paenibacillaceae	0.244196	0.0175
Genus:Palsa-739	Genus:Palsa-1233	0.243592	0.04
Genus:Chitinophaga	Family:Nocardioidaceae	0.2435	0.0225
Family:Chthoniobacteraceae	Genus:JAABRT01	0.243447	0.0225
Family:UBA2386	Genus:Hypericibacter	0.243346	0.025
Genus:Pseudomonas	Genus:Dictyobacter	0.242888	0.025
Genus:Variibacter	Genus:JAABRT01	0.24272	0.025
Genus:AG11	Genus:Usitatibacter	0.242673	0.02
Order:Bacillales	Genus:UBA2421	0.242414	0.015
Family:Chthoniobacteraceae	Genus:UBA2421	0.241921	0.015
Order:Pyrinomonadales	Genus:UTBCD1	0.241727	0.035
Genus:Rudaea	Genus:UTBCD1	0.241602	0.0325
Order:Pyrinomonadales	Class:Bacilli	0.241217	0.025
Genus:Sphingomicrobium	Class:Bacilli	0.240073	0.02
Genus:Pseudomonas	Order:Bacillales	0.239883	0.0225
Genus:Panacibacter	Genus:Dokdonella	0.239571	0.04
Genus:Pseudomonas	Genus:KBS-96	0.239227	0.02
Genus:Dictyobacter	Genus:Palsa-872	0.238487	0.0175
Family:SbA1	Genus:Palsa-1233	0.238391	0.0325
Genus:Pseudomonas	Order:Pedosphaerales	0.237842	0.0225
Genus:Puia	Genus:Hypericibacter	0.237345	0.0325
Genus:Palsa-739	Genus:Usitatibacter	0.236813	0.0275
Genus:Dokdonella	Genus:Hypericibacter	0.236541	0.0225
Class:RBG-16-71-46	Class:Bacilli	0.236339	0.02
Genus:Piscinibacter	Genus:RBG-16-71-46	0.235764	0.03
Genus:Clostridioides	Family:Peptostreptococcaceae	0.235027	0.0225
Genus:Panacibacter	Family:Paenibacillaceae	0.234792	0.0325
Genus:Rudaea	Genus:Puia	0.234283	0.0325
Order:Thermomicrobiales	Genus:Ginsengibacter	0.234185	0.0425
Class:Polyangia	Genus:Dokdonella	0.234059	0.02
Genus:UTBCD1	Family:Polyangiaceae	0.233887	0.0275
Family:Bacillaceae	Genus:Anatilimnocola	0.233687	0.0175
Genus:Bradyrhizobium	Genus:UBA2421	0.233314	0.0225
Genus:JABFSM01	Genus:AG11	0.233227	0.035
Genus:Dokdonella	Genus:Palsa-1233	0.232643	0.0525
Genus:VBDM01	Genus:Palsa-1233	0.232099	0.025
Family:Bacillaceae	Genus:CF-154	0.232059	0.03
Genus:JABFSM01	Family:Chitinophagaceae	0.231893	0.03
Family:Acetobacteraceae	Genus:Chthonomonas	0.231659	0.0275
Genus:Solibacter	Genus:Dictyobacter	0.231461	0.045
Order:Pyrinomonadales	Genus:Dokdonella	0.230875	0.0275
Family:SbA1	Family:Paenibacillaceae	0.230854	0.04
Order:Pyrinomonadales	Genus:Palsa-187	0.230585	0.03
Family:UBA7541	Order:Thermomicrobiales	0.23019	0.025
Genus:Piscinibacter	Class:RBG-16-71-46	0.230079	0.03
Genus:KBS-96	Genus:Palsa-872	0.229768	0.035
Class:Limnocylindria	Genus:Clostridioides	0.229697	0.02
Genus:Rudaea	Family:Bacillaceae	0.229467	0.03
Order:Pyrinomonadales	Class:Polyangia	0.229345	0.025
Family:Chthoniobacteraceae	Family:Chitinophagaceae	0.229328	0.0275
Genus:Panacibacter	Order:Thermomicrobiales	0.228632	0.02
Genus:Palsa-187	Family:UBA7541	0.228276	0.0325
Genus:SCN-70-22	Genus:CF-154	0.228193	0.025
Order:Pyrinomonadales	Class:RBG-16-71-46	0.22795	0.0375
Family:Bryobacteraceae	Order:Pedosphaerales	0.227634	0.02
Genus:Anatilimnocola	Class:Bacilli	0.227127	0.03
Genus:Panacibacter	Family:UBA2386	0.22701	0.025
Family:Steroidobacteraceae	Class:Polyangia	0.226689	0.02
Genus:Rudaea	Order:Pyrinomonadales	0.226389	0.0225
Order:Pyrinomonadales	Genus:Mesorhizobium	0.225315	0.05
Genus:UBA2421	Family:Polyangiaceae	0.224788	0.0375
Genus:Palsa-187	Genus:F1-60-MAGs149	0.224433	0.0175
Genus:Bradyrhizobium	Genus:WYBW01	0.22441	0.045
Family:Dermatophilaceae	Genus:F1-60-MAGs149	0.224252	0.03
Order:Pedosphaerales	Genus:Hypericibacter	0.224241	0.025
Order:Bacillales	Genus:RBG-16-71-46	0.224138	0.0375
Genus:Gemmatimonas	Family:Chitinophagaceae	0.223769	0.0325
Genus:Rudaea	Genus:F1-60-MAGs149	0.223637	0.0225
Family:Gemmatimonadaceae	Genus:VAYN01	0.223635	0.0325
Order:Pedosphaerales	Genus:Palsa-872	0.223194	0.0225
Genus:Clostridioides	Family:Dermatophilaceae	0.223028	0.045
Genus:Bradyrhizobium	Family:Paenibacillaceae	0.222906	0.035
Genus:UBA2421	Genus:UTBCD1	0.222843	0.025
Genus:Palsa-187	Family:Bryobacteraceae	0.222481	0.0675
Family:Steroidobacteraceae	Genus:Ginsengibacter	0.22238	0.0275
Genus:Rudaea	Genus:Piscinibacter	0.222365	0.0325
Genus:Mesorhizobium	Genus:SCN-70-22	0.221549	0.0575
Family:Steroidobacteraceae	Genus:Nitrososphaera	0.221305	0.04
Genus:Dictyobacter	Family:Peptostreptococcaceae	0.221283	0.04
Genus:VBDM01	Family:Chthoniobacteraceae	0.221115	0.0175
Order:Pyrinomonadales	Family:Chitinophagaceae	0.220638	0.03
Genus:Gemmatimonas	Genus:AG11	0.220351	0.03
Genus:Clostridioides	Genus:Dictyobacter	0.219864	0.025
Family:Dermatophilaceae	Family:Peptostreptococcaceae	0.219386	0.0525
Genus:Nitrososphaera	Genus:SCN-70-22	0.21934	0.0275
Family:Bacillaceae	Genus:UTBCD1	0.219191	0.0475
Family:Chthoniobacteraceae	Genus:RBG-16-71-46	0.219154	0.025
Family:Dermatophilaceae	Genus:Paraburkholderia	0.218152	0.02
Order:Bacillales	Genus:Palsa-872	0.217439	0.03
Genus:Solibacter	Family:Dermatophilaceae	0.217424	0.025
Family:Bacillaceae	Genus:JAABRT01	0.217415	0.035
Genus:Rudaea	Genus:Palsa-187	0.217216	0.045
Genus:Palsa-187	Family:Peptostreptococcaceae	0.217067	0.03
Genus:Rudaea	Class:RBG-16-71-46	0.216816	0.035
Genus:Clostridioides	Genus:KBS-96	0.216725	0.03
Order:Bacillales	Genus:Baekduia	0.216547	0.045
Genus:Puia	Genus:Chitinophaga	0.21634	0.0375
Order:Thermomicrobiales	Genus:Puia	0.215657	0.0325
Order:Pedosphaerales	Genus:Palsa-1233	0.215232	0.0475
Family:Bryobacteraceae	Order:Bacillales	0.215	0.045
Genus:Solibacter	Genus:Palsa-187	0.214921	0.025
Class:RBG-16-71-46	Genus:UBA2421	0.214207	0.0275
Genus:Variibacter	Genus:UTBCD1	0.214068	0.0425
Genus:Paraburkholderia	Order:Pedosphaerales	0.214034	0.04
Genus:Rudaea	Class:Bacilli	0.213843	0.0375
Genus:VBDM01	Genus:VAYN01	0.213625	0.04
Order:Pyrinomonadales	Order:Bacillales	0.213381	0.04
Genus:Sphingomicrobium	Family:Acetobacteraceae	0.213293	0.0575
Family:Dermatophilaceae	Genus:Sphingomicrobium	0.212768	0.0425
Genus:Palsa-739	Genus:Variibacter	0.212566	0.03
Order:Pyrinomonadales	Genus:Variibacter	0.212448	0.025
Family:Bryobacteraceae	Genus:Dictyobacter	0.212012	0.0225
Family:SbA1	Genus:Variibacter	0.211848	0.03
Family:Steroidobacteraceae	Class:RBG-16-71-46	0.211563	0.0425
Family:Bryobacteraceae	Genus:KBS-96	0.211277	0.0325
Class:RBG-16-71-46	Genus:WYBW01	0.211248	0.06
Genus:Gemmatimonas	Order:Pedosphaerales	0.211222	0.0525
Genus:Ginsengibacter	Family:Polyangiaceae	0.211026	0.0375
Genus:Usitatibacter	Genus:CF-154	0.210493	0.03
Order:Thermomicrobiales	Family:UBA2386	0.210045	0.0325
Genus:AG11	Genus:Baekduia	0.209786	0.0575
Genus:Variibacter	Genus:Ginsengibacter	0.209441	0.055
Genus:Palsa-89	Genus:Baekduia	0.208481	0.045
Genus:Mizugakiibacter	Order:Pedosphaerales	0.20831	0.045
Genus:Baekduia	Family:Polyangiaceae	0.208245	0.0475
Family:SbA1	Genus:Hypericibacter	0.208218	0.0275
Genus:Pseudomonas	Class:Bacilli	0.207737	0.05
Genus:Piscinibacter	Family:Chitinophagaceae	0.207688	0.0375
Order:Thermomicrobiales	Genus:KBS-96	0.207548	0.0475
Genus:Mizugakiibacter	Family:Acetobacteraceae	0.207489	0.05
Order:Pyrinomonadales	Order:Pedosphaerales	0.207362	0.0425
Class:Bacilli	Genus:UTBCD1	0.207308	0.045
Genus:Palsa-89	Genus:Palsa-872	0.20727	0.0375
Order:Vicinamibacterales	Genus:UTBCD1	0.20716	0.0525
Genus:Rudaea	Genus:VAYN01	0.20676	0.06
Genus:Gemmatimonas	Genus:SCN-70-22	0.206675	0.045
Class:Bacilli	Genus:JAABRT01	0.205989	0.055
Order:Bacillales	Family:Peptostreptococcaceae	0.205856	0.02
Genus:Panacibacter	Order:Pedosphaerales	0.205799	0.0525
Genus:Palsa-187	Genus:Clostridioides	0.205721	0.0425
Genus:Panacibacter	Genus:Puia	0.205569	0.045
Genus:UBA2421	Genus:VAYN01	0.205549	0.04
Genus:Rudaea	Genus:Pseudomonas	0.205448	0.05
Genus:Variibacter	Genus:Usitatibacter	0.20535	0.0325
Class:RBG-16-71-46	Genus:Baekduia	0.204848	0.035
Order:Pyrinomonadales	Family:Chthoniobacteraceae	0.204808	0.0525
Genus:Palsa-739	Genus:UTBCD1	0.204703	0.03
Genus:Solibacter	Genus:KBS-96	0.204483	0.06
Genus:KBS-96	Genus:CF-154	0.204192	0.0675
Order:Pyrinomonadales	Genus:RBG-16-71-46	0.204085	0.045
Genus:Dictyobacter	Genus:UBA10452	0.20382	0.0375
Genus:Palsa-89	Genus:UBA2421	0.203657	0.04
Genus:VBDM01	Genus:SCN-70-22	0.203619	0.0525
Genus:Dictyobacter	Genus:Sphingomicrobium	0.203569	0.035
Family:Chthoniobacteraceae	Genus:Ginsengibacter	0.203431	0.0625
Genus:JABFSM01	Genus:RBG-16-71-46	0.20312	0.0275
Genus:VBDM01	Family:SbA1	0.202711	0.035
Class:Bacilli	Genus:Palsa-872	0.202617	0.045
Genus:Hypericibacter	Genus:CF-154	0.201993	0.05
Class:Polyangia	Order:Thermomicrobiales	0.201914	0.04
Family:SbA1	Genus:Panacibacter	0.201753	0.035
Family:Bacillaceae	Genus:Baekduia	0.201559	0.0525
Family:SbA1	Genus:UTBCD1	0.201481	0.025
Genus:Palsa-187	Genus:Usitatibacter	0.201422	0.03
Family:Steroidobacteraceae	Order:Pedosphaerales	0.201154	0.055
Genus:JABFSM01	Genus:Usitatibacter	0.200396	0.0675
Genus:Rudaea	Genus:Palsa-89	0.199875	0.025
Genus:Paraburkholderia	Order:Bacillales	0.199785	0.0425
Genus:Dokdonella	Genus:Chitinophaga	0.199767	0.0425
Family:Bacillaceae	Genus:Palsa-872	0.199734	0.055
Genus:Bradyrhizobium	Genus:Panacibacter	0.199726	0.065
Genus:VBDM01	Genus:Baekduia	0.199211	0.0475
Family:SbA1	Genus:Gemmatimonas	0.198985	0.055
Genus:Puia	Family:UBA2386	0.198544	0.065
Genus:Rudaea	Genus:Palsa-872	0.198138	0.0525
Class:Limnocylindria	Genus:Palsa-187	0.198001	0.0525
Genus:Rudaea	Genus:Chitinophaga	0.197609	0.055
Family:Acetobacteraceae	Family:Nocardioidaceae	0.197424	0.045
Genus:VBDM01	Family:Polyangiaceae	0.19715	0.0375
Genus:Mesorhizobium	Genus:Palsa-739	0.197126	0.055
Family:Chthoniobacteraceae	Genus:Variibacter	0.196767	0.0475
Genus:Solibacter	Family:Bacillaceae	0.196541	0.0475
Genus:Palsa-89	Genus:JAABRT01	0.19644	0.045
Genus:Dokdonella	Family:UBA2386	0.196427	0.055
Genus:Variibacter	Genus:VAYN01	0.196337	0.0575
Genus:Gemmatimonas	Genus:UTBCD1	0.196181	0.055
Genus:Palsa-187	Genus:Paraburkholderia	0.196077	0.05
Genus:UBA10452	Genus:KBS-96	0.195926	0.04
Genus:Pseudomonas	Genus:Palsa-89	0.195922	0.0425
Genus:WYBW01	Genus:CF-154	0.195884	0.06
Family:Bacillaceae	Genus:WYBW01	0.195832	0.0425
Genus:Pseudomonas	Family:Bacillaceae	0.195683	0.0675
Genus:Anatilimnocola	Genus:UBA2421	0.194936	0.055
Genus:Rudaea	Genus:RBG-16-71-46	0.19492	0.0475
Genus:Palsa-187	Genus:Piscinibacter	0.194605	0.0475
Genus:Gemmatimonas	Genus:Variibacter	0.194005	0.0325
Genus:Palsa-89	Family:Bryobacteraceae	0.193707	0.0525
Class:RBG-16-71-46	Genus:CF-154	0.193588	0.06
Genus:VBDM01	Genus:CF-154	0.193482	0.045
Genus:Rudaea	Genus:Nitrosotalea	0.193414	0.0575
Genus:Solibacter	Class:Bacilli	0.193317	0.06
Family:Steroidobacteraceae	Genus:SCN-70-22	0.192339	0.04
Genus:Solibacter	Order:Pedosphaerales	0.192277	0.0375
Genus:Dictyobacter	Class:Polyangia	0.191912	0.0575
Family:Bacillaceae	Genus:UBA10452	0.191868	0.0425
Family:Bryobacteraceae	Class:Bacilli	0.191176	0.0475
Genus:Baekduia	Genus:UTBCD1	0.191107	0.055
Genus:Rudaea	Genus:Dictyobacter	0.191079	0.04
Order:Pedosphaerales	Family:Paenibacillaceae	0.190847	0.055
Family:SbA1	Family:UBA2386	0.190772	0.0525
Order:Thermomicrobiales	Family:Polyangiaceae	0.190765	0.0575
Genus:Palsa-187	Family:Steroidobacteraceae	0.190498	0.06
Genus:KBS-96	Family:Peptostreptococcaceae	0.190414	0.0575
Class:RBG-16-71-46	Genus:Hypericibacter	0.190369	0.0525
Class:Limnocylindria	Genus:Dictyobacter	0.190198	0.0425
Family:Bacillaceae	Family:Paenibacillaceae	0.189759	0.065
Genus:Variibacter	Genus:Baekduia	0.18975	0.05
Genus:Palsa-89	Genus:WYBW01	0.1897	0.0675
Family:Dermatophilaceae	Genus:Usitatibacter	0.189342	0.0625
Class:RBG-16-71-46	Family:Paenibacillaceae	0.189299	0.06
Genus:Palsa-187	Genus:UBA10452	0.189159	0.035
Order:Pedosphaerales	Genus:Dokdonella	0.188966	0.0675
Genus:Bradyrhizobium	Genus:Palsa-1233	0.188196	0.0525
Genus:Rudaea	Family:Chthoniobacteraceae	0.187842	0.0625
Class:RBG-16-71-46	Genus:Usitatibacter	0.187759	0.0475
Family:SbA1	Genus:Puia	0.187757	0.0475
Genus:Palsa-739	Order:Bacillales	0.187659	0.065
Order:Pyrinomonadales	Genus:JAABRT01	0.187411	0.0625
Genus:AG11	Genus:Palsa-1233	0.187158	0.04
Genus:VAYN01	Genus:CF-154	0.186997	0.06
Genus:UBA2421	Family:Chitinophagaceae	0.186964	0.05
Class:RBG-16-71-46	Genus:Panacibacter	0.186957	0.0425
Family:Bacillaceae	Genus:Hypericibacter	0.186847	0.0625
Order:Pedosphaerales	Family:Peptostreptococcaceae	0.186626	0.04
Family:Dermatophilaceae	Family:Polyangiaceae	0.186407	0.0575
Genus:Palsa-89	Genus:Paraburkholderia	0.186062	0.065
Family:Chthoniobacteraceae	Genus:Usitatibacter	0.185907	0.06
Family:Steroidobacteraceae	Family:SbA1	0.184886	0.06
Genus:VBDM01	Order:Pedosphaerales	0.184741	0.065
Genus:Rudaea	Genus:SCN-70-22	0.184697	0.055
Class:Polyangia	Class:Bacilli	0.184474	0.0675
Genus:KBS-96	Genus:F1-60-MAGs149	0.18434	0.0475
Family:Bacillaceae	Genus:UBA2421	0.184331	0.06
Genus:Dictyobacter	Family:Chthoniobacteraceae	0.183612	0.0525
Genus:UBA10452	Class:Bacilli	0.183348	0.045
Genus:Dokdonella	Genus:KBS-96	0.183117	0.0475
Genus:Rudaea	Genus:VBDM01	0.182754	0.03
Genus:UBA2421	Genus:RBG-16-71-46	0.182751	0.075
Family:Steroidobacteraceae	Genus:JAABRT01	0.182741	0.065
Genus:Rudaea	Genus:Mizugakiibacter	0.182448	0.045
Family:SbA1	Order:Pedosphaerales	0.182413	0.07
Family:Steroidobacteraceae	Genus:KBS-96	0.182388	0.05
Family:SbA1	Genus:KBS-96	0.182383	0.0675
Genus:Palsa-187	Genus:Gemmatimonas	0.182113	0.0625
Genus:WYBW01	Genus:Palsa-1233	0.18184	0.0775
Genus:Solibacter	Order:Bacillales	0.18154	0.0675
Genus:Clostridioides	Order:Pedosphaerales	0.181529	0.08
Genus:AG11	Genus:UBA2421	0.181236	0.0725
Genus:Mesorhizobium	Genus:CF-154	0.181139	0.0625
Order:Pedosphaerales	Family:Polyangiaceae	0.180576	0.0675
Order:Pyrinomonadales	Genus:CF-154	0.180327	0.0625
Genus:Rudaea	Class:Polyangia	0.180161	0.06
Genus:VBDM01	Order:Thermomicrobiales	0.179993	0.06
Genus:VBDM01	Genus:Usitatibacter	0.179948	0.055
Genus:AG11	Family:Chitinophagaceae	0.179609	0.0575
Family:Bacillaceae	Family:Bryobacteraceae	0.179318	0.075
Genus:Palsa-187	Genus:CF-154	0.179238	0.065
Family:Chthoniobacteraceae	Genus:Baekduia	0.178765	0.0475
Family:Chitinophagaceae	Family:Polyangiaceae	0.178736	0.0625
Genus:Mesorhizobium	Genus:Baekduia	0.178594	0.08
Family:UBA7541	Genus:CF-154	0.178369	0.0725
Family:Steroidobacteraceae	Genus:Variibacter	0.178251	0.0825
Order:Bacillales	Genus:F1-60-MAGs149	0.178096	0.0775
Genus:Sphingomicrobium	Genus:UBA2421	0.177985	0.055
Genus:WYBW01	Order:Bacillales	0.177947	0.055
Genus:Pseudomonas	Genus:Anatilimnocola	0.177943	0.05
Genus:Anatilimnocola	Genus:Palsa-872	0.177923	0.0475
Class:Bacilli	Genus:Baekduia	0.177419	0.0625
Genus:Rudaea	Genus:JABFSM01	0.177223	0.0825
Order:Pyrinomonadales	Genus:Usitatibacter	0.177135	0.075
Family:Paenibacillaceae	Family:UBA2386	0.177111	0.055
Genus:AG11	Genus:KBS-96	0.177085	0.055
Class:Limnocylindria	Order:Pedosphaerales	0.176989	0.0675
Genus:Gemmatimonas	Class:RBG-16-71-46	0.17688	0.0525
Genus:Clostridioides	Order:Bacillales	0.176802	0.0575
Class:Polyangia	Family:Gemmatimonadaceae	0.176635	0.0775
Class:Bacilli	Family:Peptostreptococcaceae	0.17652	0.0725
Genus:Pseudomonas	Genus:UTBCD1	0.176156	0.06
Order:Pedosphaerales	Genus:Puia	0.175832	0.0725
Genus:AG11	Order:Bacillales	0.17577	0.0625
Genus:VBDM01	Genus:Dokdonella	0.17473	0.065
Genus:Rudaea	Genus:Hypericibacter	0.174651	0.0775
Family:SbA1	Genus:Usitatibacter	0.174594	0.045
Genus:Rudaea	Family:Dermatophilaceae	0.174586	0.05
Genus:Dictyobacter	Genus:JAABRT01	0.174553	0.0725
Family:Bacillaceae	Genus:F1-60-MAGs149	0.174503	0.07
Genus:Rudaea	Genus:WYBW01	0.173886	0.0575
Genus:JABFSM01	Genus:CF-154	0.173869	0.065
Genus:Rudaea	Family:UBA7541	0.173349	0.075
Order:Pedosphaerales	Genus:Usitatibacter	0.173321	0.0725
Genus:Ginsengibacter	Genus:Dokdonella	0.173146	0.05
Genus:Usitatibacter	Genus:KBS-96	0.172706	0.045
Order:Pedosphaerales	Family:UBA2386	0.172544	0.06
Genus:AG11	Genus:SCN-70-22	0.172296	0.0825
Order:Pyrinomonadales	Genus:AG11	0.172281	0.0575
Genus:Palsa-1233	Genus:Hypericibacter	0.172147	0.075
Genus:Palsa-89	Genus:F1-60-MAGs149	0.172138	0.0825
Class:Bacilli	Family:Paenibacillaceae	0.171799	0.06
Genus:Usitatibacter	Genus:VAYN01	0.171733	0.0725
Genus:Rhizobium	Genus:Anatilimnocola	0.171461	0.08
Genus:Palsa-89	Genus:Sphingomicrobium	0.171282	0.055
Genus:WYBW01	Class:Bacilli	0.171258	0.075
Genus:Palsa-739	Genus:RBG-16-71-46	0.1711	0.085
Genus:Gemmatimonas	Genus:Dokdonella	0.171068	0.0775
Order:Thermomicrobiales	Order:Pedosphaerales	0.170999	0.07
Genus:Bradyrhizobium	Genus:Hypericibacter	0.17083	0.0675
Genus:VBDM01	Genus:Variibacter	0.170599	0.05
Family:Bacillaceae	Family:Peptostreptococcaceae	0.170517	0.0675
Class:Bacilli	Genus:CF-154	0.170402	0.055
Class:Limnocylindria	Family:Dermatophilaceae	0.169745	0.08
Family:Steroidobacteraceae	Genus:UTBCD1	0.169286	0.0675
Class:Limnocylindria	Genus:KBS-96	0.169284	0.075
Genus:Piscinibacter	Genus:Palsa-1233	0.168969	0.0575
Genus:VBDM01	Order:Bacillales	0.168921	0.0675
Genus:Dictyobacter	Genus:UTBCD1	0.168662	0.0775
Genus:Palsa-89	Genus:UBA10452	0.168206	0.0675
Genus:Mizugakiibacter	Genus:CF-154	0.16803	0.0775
Family:Bacillaceae	Genus:Variibacter	0.167754	0.08
Genus:Dictyobacter	Genus:Variibacter	0.167277	0.045
Order:Vicinamibacterales	Family:Bryobacteraceae	0.167255	0.035
Genus:Rudaea	Genus:Variibacter	0.166366	0.0725
Genus:Palsa-187	Family:Dermatophilaceae	0.166244	0.07
Family:Bacillaceae	Genus:Panacibacter	0.166095	0.0725
Genus:Bradyrhizobium	Order:Thermomicrobiales	0.166083	0.075
Genus:Clostridioides	Family:Bacillaceae	0.166035	0.0825
Genus:Palsa-89	Genus:Gemmatimonas	0.165986	0.0825
Family:Chthoniobacteraceae	Genus:Sphingomicrobium	0.165943	0.0775
Genus:WYBW01	Genus:RBG-16-71-46	0.16588	0.07
Genus:Palsa-89	Genus:CF-154	0.165859	0.0725
Genus:WYBW01	Genus:JAABRT01	0.165774	0.07
Genus:AG11	Class:Bacilli	0.165016	0.06
Genus:Rudaea	Genus:Mesorhizobium	0.164884	0.0625
Class:RBG-16-71-46	Order:Thermomicrobiales	0.164779	0.075
Genus:Clostridioides	Genus:Palsa-89	0.164711	0.0725
Genus:Gemmatimonas	Genus:KBS-96	0.164633	0.08
Genus:Baekduia	Genus:F1-60-MAGs149	0.16444	0.0875
Genus:Palsa-739	Genus:Baekduia	0.164318	0.0575
Genus:Rudaea	Genus:Chthonomonas	0.164281	0.085
Genus:Rudaea	Genus:Panacibacter	0.164263	0.06
Family:UBA2386	Genus:CF-154	0.164202	0.07
Genus:Palsa-89	Family:Paenibacillaceae	0.164086	0.08
Genus:Mesorhizobium	Genus:UBA2421	0.163957	0.065
Genus:Piscinibacter	Order:Bacillales	0.163938	0.09
Genus:Sphingomicrobium	Genus:AG11	0.163777	0.0925
Genus:Palsa-89	Genus:Hypericibacter	0.163551	0.0725
Genus:Nitrososphaera	Family:Chitinophagaceae	0.163383	0.0825
Genus:Anatilimnocola	Genus:Ginsengibacter	0.16325	0.0825
Genus:Clostridioides	Class:Bacilli	0.16306	0.09
Order:Vicinamibacterales	Genus:AG11	0.162964	0.0825
Family:Bacillaceae	Family:UBA2386	0.162697	0.0825
Genus:Panacibacter	Class:Bacilli	0.162573	0.07
Genus:VBDM01	Genus:KBS-96	0.162531	0.075
Genus:Anatilimnocola	Genus:Hypericibacter	0.162518	0.0875
Family:Dermatophilaceae	Family:Acetobacteraceae	0.162492	0.09
Family:Steroidobacteraceae	Genus:Dokdonella	0.162232	0.0825
Genus:VBDM01	Family:Steroidobacteraceae	0.161913	0.06
Genus:Rudaea	Class:Limnocylindria	0.161679	0.085
Genus:Puia	Genus:Baekduia	0.161235	0.075
Genus:Dokdonella	Genus:Baekduia	0.161091	0.0775
Class:Bacilli	Genus:Hypericibacter	0.161008	0.0775
Class:Limnocylindria	Order:Bacillales	0.160525	0.08
Genus:Rudaea	Family:Paenibacillaceae	0.160113	0.07
Family:Bacillaceae	Genus:Dokdonella	0.160102	0.0725
Genus:VBDM01	Family:Bacillaceae	0.159972	0.0925
Genus:Bradyrhizobium	Family:UBA2386	0.159804	0.0775
Genus:Rudaea	Genus:Solibacter	0.159649	0.0875
Order:Thermomicrobiales	Genus:RBG-16-71-46	0.159617	0.0725
Order:Pyrinomonadales	Family:Bacillaceae	0.159531	0.0825
Family:Chthoniobacteraceae	Class:RBG-16-71-46	0.159058	0.0875
Genus:Panacibacter	Genus:Palsa-1233	0.15866	0.0625
Genus:Bradyrhizobium	Family:SbA1	0.158034	0.09
Genus:Palsa-89	Family:Peptostreptococcaceae	0.157769	0.0825
Genus:VBDM01	Class:RBG-16-71-46	0.157574	0.085
Family:Chthoniobacteraceae	Genus:VAYN01	0.157538	0.0825
Genus:Anatilimnocola	Genus:WYBW01	0.157445	0.0675
Family:Steroidobacteraceae	Genus:Baekduia	0.157166	0.0875
Class:Bacilli	Genus:F1-60-MAGs149	0.156866	0.095
Family:Gemmatimonadaceae	Genus:Variibacter	0.156747	0.085
Genus:Gemmatimonas	Genus:Nitrososphaera	0.156725	0.0775
Genus:Solibacter	Genus:Palsa-89	0.156706	0.095
Family:Dermatophilaceae	Genus:Anatilimnocola	0.156602	0.0675
Genus:Bradyrhizobium	Family:Steroidobacteraceae	0.156248	0.0725
Order:Vicinamibacterales	Genus:Palsa-872	0.156239	0.07
Genus:Piscinibacter	Family:Gemmatimonadaceae	0.156208	0.0875
Genus:Palsa-1233	Genus:Chthonomonas	0.155814	0.0925
Genus:Rudaea	Genus:Sphingomicrobium	0.155703	0.0625
Genus:Mizugakiibacter	Genus:Palsa-1233	0.154735	0.08
Genus:Palsa-739	Genus:Nitrososphaera	0.154687	0.065
Genus:Bradyrhizobium	Genus:JABFSM01	0.154645	0.095
Genus:Palsa-187	Genus:VBDM01	0.154573	0.08
Family:Bryobacteraceae	Genus:Anatilimnocola	0.153998	0.095
Family:SbA1	Family:Bacillaceae	0.153937	0.0775
Genus:Rudaea	Genus:Rhizobium	0.153931	0.08
Order:Pyrinomonadales	Genus:Paraburkholderia	0.153599	0.075
Family:SbA1	Genus:AG11	0.153323	0.085
Genus:CF-154	Genus:Palsa-872	0.153257	0.08
Family:Paenibacillaceae	Genus:Palsa-1233	0.153182	0.07
Genus:Anatilimnocola	Genus:CF-154	0.152962	0.0725
Genus:UBA2421	Genus:KBS-96	0.152789	0.0725
Class:Limnocylindria	Order:Vicinamibacterales	0.15238	0.0825
Genus:UBA2421	Genus:Palsa-872	0.152177	0.0925
Family:Chthoniobacteraceae	Genus:SCN-70-22	0.151988	0.0725
Class:Bacilli	Genus:Dokdonella	0.151954	0.075
Genus:RBG-16-71-46	Genus:Hypericibacter	0.15166	0.0925
Genus:Dokdonella	Genus:F1-60-MAGs149	0.151534	0.09
Genus:Gemmatimonas	Class:Polyangia	0.15069	0.065
Family:Steroidobacteraceae	Genus:AG11	0.150003	0.09
Genus:UBA2421	Genus:Ginsengibacter	0.149798	0.0875
Order:Pedosphaerales	Family:Nocardioidaceae	0.149639	0.0925
Genus:Rudaea	Family:Chitinophagaceae	0.149467	0.09
Family:Dermatophilaceae	Genus:KBS-96	0.149371	0.0875
Genus:Rudaea	Genus:Bradyrhizobium	0.149309	0.0975
Class:Polyangia	Genus:Chitinophaga	0.14905	0.095
Genus:UBA10452	Order:Pedosphaerales	0.148669	0.085
Genus:Palsa-89	Genus:Panacibacter	0.148494	0.095
Genus:UBA2421	Genus:CF-154	0.148404	0.09
Genus:Rudaea	Family:Bryobacteraceae	0.148248	0.06
Class:RBG-16-71-46	Genus:Dokdonella	0.148169	0.09
Genus:Pseudomonas	Genus:JAABRT01	0.147726	0.095
Order:Vicinamibacterales	Genus:UBA2421	0.147564	0.0975
Family:Steroidobacteraceae	Family:Chitinophagaceae	0.147076	0.095
Order:Pyrinomonadales	Family:Gemmatimonadaceae	0.147013	0.0925
Genus:Rudaea	Genus:Clostridioides	0.146814	0.08
Family:Paenibacillaceae	Genus:RBG-16-71-46	0.146698	0.0975
Family:Dermatophilaceae	Genus:Dictyobacter	0.146289	0.07
Class:Polyangia	Genus:Baekduia	0.146255	0.0875
Family:Paenibacillaceae	Genus:CF-154	0.146213	0.0775
Genus:Ginsengibacter	Genus:KBS-96	0.146161	0.0775
Genus:Sphingomicrobium	Genus:Palsa-872	0.145806	0.0875
Genus:JAABRT01	Genus:Palsa-872	0.145765	0.0925
Genus:Pseudomonas	Genus:UBA2421	0.145572	0.07
Order:Vicinamibacterales	Genus:F1-60-MAGs149	0.14545	0.0975
Genus:Dokdonella	Genus:RBG-16-71-46	0.144641	0.09
Genus:VBDM01	Genus:Palsa-89	0.144166	0.0925
Genus:Dictyobacter	Genus:Chitinophaga	0.14416	0.09
Genus:Rudaea	Family:Peptostreptococcaceae	0.143832	0.08
Genus:Mesorhizobium	Genus:Variibacter	0.14369	0.0875
Genus:Puia	Genus:F1-60-MAGs149	0.143174	0.0625
Order:Pyrinomonadales	Genus:Dictyobacter	0.143079	0.0975
Genus:Rudaea	Order:Vicinamibacterales	0.143062	0.0975
Order:Bacillales	Family:Polyangiaceae	0.143005	0.0925
Family:Bacillaceae	Order:Thermomicrobiales	0.141281	0.0925
Genus:VAYN01	Genus:Palsa-1233	0.140892	0.0975
Genus:Rudaea	Family:Nocardioidaceae	0.140878	0.075
Family:SbA1	Genus:Palsa-739	0.140541	0.095
Genus:Mesorhizobium	Family:Nocardioidaceae	0.140203	0.0975
Genus:Gemmatimonas	Genus:Usitatibacter	0.140094	0.0775
Genus:Palsa-89	Genus:Puia	0.1398	0.095
Class:Polyangia	Genus:Panacibacter	0.139591	0.0975
Genus:Rudaea	Family:UBA2386	0.139048	0.09
Genus:Pseudomonas	Order:Vicinamibacterales	0.138036	0.095
Class:RBG-16-71-46	Genus:Palsa-872	0.138033	0.085
Genus:Rudaea	Genus:UBA10452	0.137723	0.08
Genus:Sphingomicrobium	Genus:CF-154	0.137479	0.09
Family:Dermatophilaceae	Order:Bacillales	0.13738	0.0775
Genus:Rudaea	Genus:Paraburkholderia	0.136561	0.0975
Genus:AG11	Genus:VAYN01	0.135833	0.09
Class:Limnocylindria	Genus:Palsa-89	0.135506	0.0975
Family:Bryobacteraceae	Class:RBG-16-71-46	0.133046	0.0975
Order:Vicinamibacterales	Family:Peptostreptococcaceae	0.132736	0.085
Family:Gemmatimonadaceae	Order:Bacillales	0.132201	0.0825
Family:SbA1	Family:Chthoniobacteraceae	0.132134	0.085
Genus:Dictyobacter	Genus:Dokdonella	0.125492	0.0925
Genus:UTBCD1	Genus:F1-60-MAGs149	0.117297	0.07
Family:Gemmatimonadaceae	Order:Thermomicrobiales	0.112033	0.095

## Sheet: Supplementary Table 3
Supplementary Table 3. SparCC-derived co-abundance interactions within the hub network of rhizomicrobiomes in organic agricultural systems, highlighting microbial associations based on correlation strength and statistical significance. Each interaction is defined by a source and target species, representing microbial taxa linked through co-abundance relationships. The table reports SparCC correla…
Source	Target	SparCC correlation coefficient	p value
Genus:Microvirga	Genus:Paenibacillus	0.420994	1e-09
Genus:VBCG01	Family:Burkholderiaceae	0.36578	1e-09
Genus:Paenibacillus	Genus:Ensifer	0.346351	1e-09
Genus:Mycobacterium	Genus:Solirubrobacter	0.30935	0.005
Genus:Paenibacillus	Family:Burkholderiaceae	0.309051	0.0025
Genus:Thermoactinomyces	Genus:Paenibacillus	0.309047	0.0025
Genus:Ramlibacter	Family:Gemmatimonadaceae	0.296121	0.01
Genus:Ramlibacter	Genus:Paenibacillus	0.293769	0.005
Genus:Microvirga	Family:Hyphomicrobiaceae	0.287887	0.0075
Family:Burkholderiaceae	Genus:Solirubrobacter	0.281105	1e-09
Family:Hyphomicrobiaceae	Genus:Paenibacillus	0.27898	0.0075
Family:Xanthobacteraceae	Genus:Solirubrobacter	0.270752	0.015
Genus:Microvirga	Genus:Nitrosocosmicus	0.265075	0.0075
Genus:SCGC-AG-212-J23	Family:Pirellulaceae	0.265001	0.0025
Genus:Gemmatimonas	Genus:Streptosporangium	0.262556	0.01
Genus:Nitrosocosmicus	Family:Pirellulaceae	0.255832	0.0175
Genus:Ramlibacter	Genus:Flavisolibacter	0.255571	0.015
Genus:JABFSM01	Genus:Nitrosocosmicus	0.254619	0.0075
Family:Steroidobacteraceae	Family:Nitrososphaeraceae	0.25102	0.01
Genus:Microvirga	Genus:Caulifigura	0.249998	0.01
Genus:Oryzihumus	Genus:Psychrobacillus	0.24999	0.015
Family:Enterobacteriaceae	Genus:Methylobacterium	0.249502	0.0075
Genus:Nitrosocosmicus	Genus:VBCG01	0.243234	0.01
Genus:UTCFX2	Family:Chitinophagaceae	0.241885	0.01
Genus:Streptosporangium	Genus:Ensifer	0.240688	0.015
Genus:Gemmatimonas	Family:Vicinamibacteraceae	0.238724	0.02
Genus:Paenibacillus	Family:Vicinamibacteraceae	0.238249	0.0175
Family:Steroidobacteraceae	Genus:JABFSM01	0.235189	0.0175
Genus:Nitrosocosmicus	Family:Burkholderiaceae	0.231455	0.0125
Genus:JABFSM01	Family:Gemmatimonadaceae	0.230172	0.0075
Genus:JABFSM01	Genus:Ramlibacter	0.22928	0.02
Family:Xanthobacteraceae	Family:Burkholderiaceae	0.225318	0.02
Genus:Caulifigura	Family:Xanthobacteraceae	0.224961	0.0175
Family:Hyphomicrobiaceae	Genus:Paenibacillus	0.224864	0.0075
Genus:Sinibacillus	Genus:Psychrobacillus	0.224756	0.0175
Genus:Ramlibacter	Genus:VBCG01	0.223983	0.005
Family:Pirellulaceae	Genus:Solirubrobacter	0.222334	0.0125
Genus:Microvirga	Family:Burkholderiaceae	0.22217	0.0075
Family:Enterobacteriaceae	Genus:Thermoactinomyces	0.222047	0.0125
Genus:AC-16	Family:Gemmatimonadaceae	0.219424	0.0125
Family:Dermatophilaceae	Genus:Gemmatimonas	0.21918	0.025
Family:Steroidobacteraceae	Genus:AC-16	0.218602	0.02
Genus:Microvirga	Genus:Ensifer	0.217849	0.02
Family:Hyphomicrobiaceae	Genus:Ensifer	0.217165	0.015
Family:Burkholderiaceae	Genus:Mycobacterium	0.215998	0.0375
Genus:Paenibacillus	Genus:VBCG01	0.213986	0.025
Genus:Caulifigura	Genus:Mycobacterium	0.212506	0.02
Genus:Gemmatimonas	Genus:Microvirga	0.211419	0.025
Genus:Ramlibacter	Genus:Nitrosocosmicus	0.210005	0.04
Genus:Flavisolibacter	Family:Vicinamibacteraceae	0.209585	0.0325
Family:Hyphomicrobiaceae	Genus:Caulifigura	0.208773	0.03
Genus:AC-16	Genus:Paenibacillus	0.208175	0.0225
Genus:Ramlibacter	Genus:Paenibacillus	0.206559	0.03
Family:Dermatophilaceae	Genus:Oryzihumus	0.205801	0.02
Genus:Bacillus	Genus:Paenibacillus	0.204612	0.02
Family:Burkholderiaceae	Genus:Ensifer	0.204544	0.03
Genus:Udaeobacter	Family:Xanthobacteraceae	0.204095	0.0325
Family:Gemmatimonadaceae	Genus:Nitrosocosmicus	0.203855	0.02
Genus:Nitrosocosmicus	Genus:VAYN01	0.202644	0.03
Genus:Tumebacillus	Genus:Thermoactinomyces	0.202142	0.02
Genus:AC-16	Genus:Gemmatimonas	0.201655	0.04
Family:Enterobacteriaceae	Family:Vicinamibacteraceae	0.200716	0.0275
Genus:Caulifigura	Family:Chitinophagaceae	0.199811	0.0325
Genus:Caulifigura	Genus:Paenibacillus	0.199404	0.0325
Genus:JABFSM01	Genus:SCGC-AG-212-J23	0.199185	0.035
Genus:VBCG01	Genus:Ensifer	0.198884	0.0275
Genus:Sinibacillus	Genus:Oryzihumus	0.198052	0.025
Genus:JABFSM01	Family:Vicinamibacteraceae	0.196182	0.025
Genus:Nitrosocosmicus	Genus:Ensifer	0.193316	0.0225
Genus:JABFSM01	Family:Hyphomicrobiaceae	0.192945	0.0275
Genus:UTCFX2	Genus:Bacillus	0.191686	0.04
Genus:Paenibacillus	Genus:Streptosporangium	0.19128	0.0225
Genus:JABFSM01	Genus:Ensifer	0.190693	0.045
Family:Nitrososphaeraceae	Genus:SCGC-AG-212-J23	0.190399	0.0425
Genus:Sinibacillus	Genus:Bacillus	0.190233	0.0325
Genus:AC-16	Family:Hyphomicrobiaceae	0.189105	0.04
Family:Burkholderiaceae	Genus:Flavisolibacter	0.188132	0.0325
Genus:Bacillus	Genus:Psychrobacillus	0.188105	0.0175
Genus:AC-16	Genus:Bacillus	0.18803	0.0425
Genus:Nitrospira	Genus:SCGC-AG-212-J23	0.187789	0.0325
Genus:Paenibacillus	Genus:Ensifer	0.187785	0.005
Genus:Methylobacterium	Genus:Nitrosocosmicus	0.187232	0.035
Genus:JABFSM01	Family:Burkholderiaceae	0.186187	0.0375
Genus:JABFSM01	Genus:Alienimonas	0.18518	0.035
Genus:Tumebacillus	Genus:Paenibacillus	0.18476	0.0225
Family:Pseudomonadaceae	Genus:Alienimonas	0.184544	0.025
Genus:JABFSM01	Genus:VAYN01	0.184253	0.0275
Family:Dermatophilaceae	Genus:Psychrobacillus	0.184035	0.0475
Genus:Microvirga	Genus:SCGC-AG-212-J23	0.1838	0.0375
Genus:Gemmatimonas	Genus:Flavisolibacter	0.183661	0.03
Genus:Sinibacillus	Family:Dermatophilaceae	0.183459	0.0425
Genus:Oryzihumus	Family:Vicinamibacteraceae	0.183103	0.0425
Genus:VBCG01	Genus:Flavisolibacter	0.18307	0.0425
Family:Gemmatimonadaceae	Genus:Bacillus	0.1821	0.0375
Genus:Microvirga	Genus:Solirubrobacter	0.181093	0.0275
Family:Gemmatimonadaceae	Genus:Paenibacillus	0.180892	0.05
Genus:Oryzihumus	Genus:Bacillus	0.179044	0.035
Family:Burkholderiaceae	Family:Pirellulaceae	0.17892	0.04
Genus:Microvirga	Family:Pirellulaceae	0.178529	0.04
Family:Steroidobacteraceae	Family:Vicinamibacteraceae	0.178424	0.02
Genus:VBCG01	Genus:Streptosporangium	0.178379	0.0375
Genus:Psychrobacillus	Family:Vicinamibacteraceae	0.177855	0.055
Genus:Thermoactinomyces	Genus:Nitrosocosmicus	0.177381	0.0475
Genus:JABFSM01	Genus:Gemmatimonas	0.176965	0.035
Genus:Ramlibacter	Family:Burkholderiaceae	0.176921	0.035
Genus:Paenibacillus	Family:Chitinophagaceae	0.175711	0.035
Family:Gemmatimonadaceae	Genus:VBCG01	0.175379	0.035
Genus:Methylobacterium	Genus:SCGC-AG-212-J23	0.175175	0.03
Genus:Oryzihumus	Genus:Alienimonas	0.174668	0.0225
Genus:Gemmatimonas	Genus:Nitrosocosmicus	0.173244	0.0625
Family:Steroidobacteraceae	Genus:UTCFX2	0.173106	0.0375
Family:Dermatophilaceae	Genus:Ensifer	0.172704	0.0325
Genus:VBCG01	Family:Xanthobacteraceae	0.172634	0.045
Genus:JABFSM01	Genus:Flavisolibacter	0.172029	0.0675
Genus:Psychrobacillus	Genus:Alienimonas	0.171812	0.04
Genus:Thermoactinomyces	Genus:VAYN01	0.171416	0.025
Genus:VAYN01	Family:Pirellulaceae	0.17108	0.05
Genus:Sinibacillus	Genus:Alienimonas	0.170132	0.0325
Genus:Tumebacillus	Genus:VAYN01	0.169836	0.0475
Genus:Nitrospira	Genus:Oryzihumus	0.169703	0.045
Genus:Sinibacillus	Family:Vicinamibacteraceae	0.168025	0.03
Genus:VAYN01	Family:Burkholderiaceae	0.165576	0.0675
Genus:Nitrospira	Genus:Psychrobacillus	0.165033	0.0575
Genus:JABFSM01	Genus:AC-16	0.164559	0.065
Genus:Microvirga	Genus:VBCG01	0.164361	0.045
Genus:JABFSM01	Genus:Udaeobacter	0.162399	0.0375
Family:Hyphomicrobiaceae	Genus:Alienimonas	0.161589	0.05
Genus:AC-16	Genus:Ramlibacter	0.161472	0.065
Genus:Microvirga	Genus:Paenibacillus	0.160804	0.065
Family:Enterobacteriaceae	Genus:VAYN01	0.159629	0.05
Genus:Thermoactinomyces	Family:Vicinamibacteraceae	0.158575	0.035
Genus:Udaeobacter	Genus:Alienimonas	0.15809	0.0625
Genus:Udaeobacter	Family:Burkholderiaceae	0.157843	0.04
Genus:JABFSM01	Genus:Solirubrobacter	0.157134	0.0275
Family:Gemmatimonadaceae	Genus:Paenibacillus	0.156157	0.0475
Genus:Gemmatimonas	Genus:Ensifer	0.154508	0.04
Genus:UBA10511	Genus:Streptosporangium	0.15428	0.055
Family:Gemmatimonadaceae	Genus:Ensifer	0.153117	0.0475
Genus:Bacillus	Family:Chitinophagaceae	0.152926	0.0625
Genus:Tumebacillus	Family:Chitinophagaceae	0.152832	0.05
Genus:Tumebacillus	Genus:Ensifer	0.151281	0.0725
Genus:Nitrospira	Genus:Udaeobacter	0.150843	0.0725
Genus:UBA10511	Genus:Ensifer	0.150759	0.0475
Genus:UTCFX2	Family:Gemmatimonadaceae	0.149999	0.075
Genus:Paenibacillus	Family:Xanthobacteraceae	0.149567	0.0725
Family:Dermatophilaceae	Genus:Mycobacterium	0.148844	0.05
Genus:Methylobacterium	Family:Pirellulaceae	0.148482	0.0475
Genus:Ramlibacter	Family:Nitrososphaeraceae	0.148382	0.06
Genus:Caulifigura	Genus:Solirubrobacter	0.148367	0.0625
Genus:UBA10511	Genus:JABFSM01	0.147407	0.065
Genus:Thermoactinomyces	Family:Burkholderiaceae	0.146866	0.0625
Family:Steroidobacteraceae	Genus:Flavisolibacter	0.1465	0.07
Genus:Udaeobacter	Genus:VBCG01	0.146278	0.0775
Genus:JABFSM01	Family:Enterobacteriaceae	0.144744	0.0725
Genus:Thermoactinomyces	Family:Nitrososphaeraceae	0.144619	0.045
Genus:JABFSM01	Genus:Oryzihumus	0.143883	0.0675
Genus:Nitrosocosmicus	Genus:Streptosporangium	0.143329	0.08
Family:Nitrososphaeraceae	Genus:Paenibacillus	0.142596	0.065
Genus:Ramlibacter	Family:Pirellulaceae	0.142357	0.07
Genus:Paenibacillus	Genus:Psychrobacillus	0.142278	0.0925
Genus:VBCG01	Genus:Solirubrobacter	0.141815	0.0625
Genus:JABFSM01	Genus:VBCG01	0.14173	0.07
Genus:Mycobacterium	Family:Vicinamibacteraceae	0.14149	0.055
Genus:JABFSM01	Genus:Psychrobacillus	0.140415	0.0675
Genus:Caulifigura	Family:Burkholderiaceae	0.140367	0.0825
Genus:JABFSM01	Genus:Paenibacillus	0.140207	0.07
Genus:Ramlibacter	Genus:Ensifer	0.140163	0.0625
Genus:JABFSM01	Genus:Streptosporangium	0.139665	0.0825
Genus:Microvirga	Genus:Streptosporangium	0.138961	0.0625
Genus:Nitrospira	Genus:Mycobacterium	0.138599	0.075
Genus:JABFSM01	Genus:Mycobacterium	0.138084	0.075
Genus:AC-16	Genus:Oryzihumus	0.137772	0.0725
Genus:Tumebacillus	Family:Pirellulaceae	0.137619	0.065
Genus:Udaeobacter	Genus:VAYN01	0.13704	0.07
Genus:JABFSM01	Genus:Thermoactinomyces	0.136596	0.095
Genus:JABFSM01	Family:Nitrososphaeraceae	0.136451	0.08
Family:Enterobacteriaceae	Genus:Paenibacillus	0.135219	0.07
Genus:Ramlibacter	Genus:Bacillus	0.134954	0.0775
Genus:Paenibacillus	Genus:Bacillus	0.13469	0.075
Genus:Oryzihumus	Genus:Paenibacillus	0.134279	0.08
Family:Dermatophilaceae	Family:Vicinamibacteraceae	0.133551	0.0775
Family:Burkholderiaceae	Family:Vicinamibacteraceae	0.132828	0.095
Genus:Thermoactinomyces	Genus:Methylobacterium	0.132045	0.08
Genus:Nitrospira	Genus:Sinibacillus	0.13133	0.0975
Family:Hyphomicrobiaceae	Genus:Ramlibacter	0.131063	0.0775
Genus:Ramlibacter	Family:Chitinophagaceae	0.130824	0.075
Genus:Gemmatimonas	Genus:Methylobacterium	0.130805	0.0775
Family:Gemmatimonadaceae	Family:Chitinophagaceae	0.130635	0.07
Genus:Gemmatimonas	Family:Nitrososphaeraceae	0.130305	0.0775
Family:Steroidobacteraceae	Family:Gemmatimonadaceae	0.128465	0.07
Genus:JABFSM01	Genus:Paenibacillus	0.128338	0.08
Genus:Nitrospira	Genus:JABFSM01	0.127789	0.0875
Genus:JABFSM01	Genus:Microvirga	0.127507	0.085
Genus:JABFSM01	Genus:Methylobacterium	0.127363	0.08
Genus:AC-16	Genus:Psychrobacillus	0.127161	0.0975
Genus:Bacillus	Genus:Alienimonas	0.127032	0.0725
Genus:Methylobacterium	Family:Nitrososphaeraceae	0.123708	0.0675
Genus:Thermoactinomyces	Family:Pirellulaceae	0.123623	0.09
Family:Xanthobacteraceae	Genus:Mycobacterium	0.123167	0.07
Genus:JABFSM01	Genus:Sinibacillus	0.123137	0.0775
Family:Hyphomicrobiaceae	Genus:Bacillus	0.122151	0.09
Family:Hyphomicrobiaceae	Genus:Streptosporangium	0.121243	0.085
Genus:Tumebacillus	Genus:SCGC-AG-212-J23	0.121027	0.0875
Genus:Alienimonas	Family:Vicinamibacteraceae	0.120959	0.0975
Family:Steroidobacteraceae	Family:Enterobacteriaceae	0.12073	0.0925
Genus:Methylobacterium	Family:Vicinamibacteraceae	0.119881	0.0975
Family:Steroidobacteraceae	Genus:Psychrobacillus	0.119836	0.0825
Genus:Caulifigura	Genus:UTCFX2	0.119659	0.0925
Genus:Nitrospira	Genus:Caulifigura	0.118738	0.085
Genus:JABFSM01	Family:Dermatophilaceae	0.118289	0.0825
Family:Hyphomicrobiaceae	Genus:Psychrobacillus	0.118101	0.0875
Genus:Nitrospira	Family:Vicinamibacteraceae	0.116928	0.095
Family:Pseudomonadaceae	Genus:JABFSM01	0.115435	0.0975
Genus:JABFSM01	Family:Pirellulaceae	0.113252	0.0925
Family:Chitinophagaceae	Genus:VAYN01	0.112388	0.085
Genus:JABFSM01	Family:Xanthobacteraceae	0.111238	0.095
Genus:AC-16	Genus:Sinibacillus	0.10921	0.095
